# Supplementary material for: Effect of environmental NGOs on human health in China: An empirical analysis
Source: PLoS One. 2023 May 17;18(5):e0284468. doi: 10.1371/journal.pone.0284468 (PMC10191309; doi:10.1371/journal.pone.0284468)
Supplement: S1 Dataset — (XLSX) [file pone.0284468.s001.xlsx]

## Sheet: Sheet1
years	DR	HE	ENGO	IMR	GDP	TECH	LE
1995	6.57	3.7099	12.1039	3.64806	7.32648	9.83623	4.24685
1996	6.56	3.76452	12.1271	3.60821	7.41061	10.032	4.25049
1997	6.51	3.81914	12.108	3.56671	7.48872	10.1175	4.25459
1998	6.5	3.87376	12.0173	3.5175	7.55466	10.7663	4.25897
1999	6.46	3.92838	11.8682	3.46261	7.61982	10.8207	4.26357
2000	6.45	4.50828	11.9403	3.39786	7.69343	10.8572	4.26826
2001	6.43	4.2533	12.2593	3.32504	7.76623	11.058	4.27294
2002	6.41	4.38285	12.407	3.24259	7.84694	11.2927	4.27751
2003	6.4	4.41763	12.4936	3.15274	7.93636	11.5647	4.28194
2004	6.42	4.29347	12.5757	3.06339	8.02677	11.7782	4.28619
2005	6.51	4.17605	12.6753	2.96527	8.1288	12.0629	4.29025
2006	6.81	3.94742	12.7782	2.87357	8.24296	12.2573	4.29416
2007	6.93	3.67491	12.866	2.78501	8.37078	12.4097	4.29801
2008	7.06	3.9	12.8977	2.69463	8.45779	12.5771	4.30183
2009	7.08	4.34958	12.9351	2.61007	8.54265	12.6591	4.30567
2010	7.11	4.23068	12.945	2.52573	8.63889	12.8769	4.30958
2011	7.14	4.34274	12.9914	2.44235	8.72464	13.1738	4.31359
2012	7.13	4.56585	13.0358	2.36085	8.79356	13.389	4.31766
2013	7.13	4.71491	13.0782	2.28238	8.86169	13.6233	4.32176
2014	7.12	4.77791	13.1189	2.19722	8.92702	13.741	4.32584
2015	7.07	4.93828	13.1581	2.11626	8.98925	13.9125	4.32979
2016	7.04	4.97956	13.1957	2.02815	9.04976	14.1071	4.33349
2017	7.06	5.06592	13.232	1.94591	9.11088	14.1387	4.3369
2018	7.08	5.1679	13.267	1.8563	9.17151	14.2486	4.33995
2019	7.09	5.35028	13.3009	1.77495	9.22577	14.1524	4.34266
2020	7.07	5.07538	13.3336	1.70475	9.24554	14.2191	4.34506
